# Supplementary material for: Novel Brassinosteroid Analogues with 3,6 Dioxo Function, 24-Nor-22(S)-Hydroxy Side Chain and p-Substituted Benzoate Function at C-23—Synthesis and Evaluation of Plant Growth Effects
Source: Int J Mol Sci. 2024 Jul 9;25(14):7515. doi: 10.3390/ijms25147515 (PMC11276741; doi:10.3390/ijms25147515)
Supplement: Supplementary file 1 [file ijms-25-07515-s001.zip]

Archive with 1 entries (1 files):
- ijms-3047106-supplementary.pdf
